# Supplementary material for: Defaults at Work: A Field Experiment on the Effect of Nudges on Stand-Up Working
Source: Int J Environ Res Public Health. 2025 Jun 24;22(7):994. doi: 10.3390/ijerph22070994 (PMC12294546; doi:10.3390/ijerph22070994)
Supplement: Supplementary file 1 [file ijerph-22-00994-s001.zip]

Archive with 1 entries (1 files):
- ijerph-3665694-supplementary.pdf
